# Supplementary material for: Tuning organic crystal chirality by the molar masses of tailored polymeric additives
Source: Nat Commun. 2021 Nov 25;12:6841. doi: 10.1038/s41467-021-27236-1 (PMC8617073; doi:10.1038/s41467-021-27236-1)
Supplement: Supplementary file 3 — Source Data [file 41467_2021_27236_MOESM3_ESM.xls]

## Sheet: Fig. 3a
	Mean	Standard Deviation
348	6.00333	3.00017
5700	17.02	18.7539
8000	40.7933	7.01841
9600	12.2533	13.4159
11400	-20.7767	13.0395
13500	-98.8333	0.057735
15300	-18.3	9.27146
17000	-17.1333	15.8447
18200	-11.8	17.3361
30100	1.35333	8.75535

## Sheet: Fig. 3b
adding amount	ee% values
1.5	3.45
3	6.11
5	6.9
10	-26.06

## Sheet: Fig. 3c
adding amount	ee% values
1.5	1.35333
3.3	36.3
5	68.6

## Sheet: Fig. 5f
faces	total facet area
	in pure water	in S-monomers’ solution
(0 1 1)	61.82	77.5129
(0 0 2)	25.8	2.36031
(1 0 1)	9.33	20.1268
(1 1 0)	3.06	0

## Sheet: Fig. 5g
	Eint
faces	in pure water	in S-monomers’ solution
(0 1 1)	-110.466	-126.535
(0 0 2)	-92.2745	-60.8541
(1 0 1)	-84.7979	-261.197
(1 1 0)	-73.9047	19.378

## Sheet: Fig. 5h
faces	Es
	in pure water	in S-monomers’ solution
(0 1 1)	-17.1117	-19.6009
(0 0 2)	-15.78	-10.4067
(1 0 1)	-13.8997	-42.8142
(1 1 0)	-13.1362	3.44433

## Sheet: Fig. 5j
faces	Eatt'
	in pure water	in S-monomers’ solution
(0 1 1)	-15.2778	-12.7885
(0 0 2)	-15.0292	-20.4025
(1 0 1)	-57.6145	-28.7
(1 1 0)	-58.4103	-74.9907
